# Supplementary material for: Convergence and Extrusion Are Required for Normal Fusion of the Mammalian Secondary Palate
Source: PLoS Biol. 2015 Apr 7;13(4):e1002122. doi: 10.1371/journal.pbio.1002122 (PMC4388528; doi:10.1371/journal.pbio.1002122)
Supplement: S1 Data — Data for each figure panel and descriptions are listed under tabs with corresponding figure labels. (XLSX) [file pbio.1002122.s001.xlsx]

## Sheet: Figure 1L
			Figure 1L. K14-cre;Rosa26mTmG/+ Anterior palate live imaging-Rose graph
			Green and Red cell displacement angles against midline
			Epithelial (Green) cells			Mesenchymal (Red) cells
		Cell No.	Displacement angles(º)		Cell No.	Displacement angles(º)
		1	100		1	157.5
		2	52.7		2	135.7
		3	75.6		3	110.1
		4	59		4	56
		5	34.1		5	64.1
		6	5.43		6	161.3
		7	44.3		7	103.9
		8	59.4		8	165.1
		9	63.2		9	148.2
		10	53.8		10	5.44
		11	5.21		11	127.5
		12	27.5		12	166.8
		13	60.9		13	187.34
		14	62.3		14	225
		15	29.8		15	132.5
		16	50.5		16	129.9
		17	80.1		17	118.4
		18	47.4		18	194.7
		19	71.4		19	20.1
		20	81.9		20	192.8
		21	20.3		21	131.4
		22	33.7		22	27.4
		23	16.7		23	267.2
		24	7.93		24	135.2
		25	22.8		25	4.89
		26	3.97		26	21.6
		27	134		27	116
		28	59.2		28	183.03
		29	9.28		29	203.2
		30	44.4		30	30.5
		31	63.7		31	36.4
		32	61.8		32	197.1
		33	48.3		33	353.64
		34	58		34	161.2
		35	0
		36	43.3
		37	98.6
		38	85.8
		39	57.7
		40	82.8
		41	34.8
		42	87.6
		43	96.5
		44	74.3
		45	24.2
		46	95
		47	40.4
		48	101
		49	63

## Sheet: Figure 1S
	Figure 1S. K14-cre;Rosa26mTmG/+ Anterior palate live imaging-Cell intercalation and junctional rearrangements
	Ratio of horizontal junction to sum of horizontal and vertical junctions								Ratio of vertical junctions to sum of horizontal and vertical junctions
	Time	0hr	4hr	8hr	12hr				Time	0hr	4hr	8hr	12hr
	Z1 (0μm depth)	0.608108	0.611765	0.515464	0.362745				Z1 (0μm depth)	0.391892	0.388235	0.484536	0.637255
	Z2 (5μm depth)	0.565217	0.537879	0.516667	0.333333				Z2 (5μm depth)	0.434783	0.462121	0.483333	0.666667
	Z3 (10μm depth)	0.588235	0.508621	0.320988	0.242424				Z3 (10μm depth)	0.411765	0.491379	0.679012	0.757576
	Z4 (15μm depth)	0.443182	0.369231	0.357143	0.340426				Z4 (15μm depth)	0.556818	0.630769	0.642857	0.659574
	Z5 (20μm depth)	0.364706	0.390244	0.324675					Z5 (20μm depth)	0.635294	0.609756	0.675325
	Z6 (25μm depth)		0.388235	0.217391					Z6 (25μm depth)		0.611765	0.782609
	Z7 (30μm depth)		0.206897						Z7 (30μm depth)		0.793103
	mean	0.51389	0.43041	0.375388	0.319732				mean	0.48611	0.56959	0.624612	0.680268
	std deviation	0.105231	0.133946	0.118666	0.0530403				std deviation	0.105231	0.133946	0.118666	0.0530403
	SEM	0.0469782	0.0505457	0.048435	0.0265202				SEM	0.0469782	0.0505457	0.048435	0.0265202
		Average percentage (%) of horizontal junctions								SEM
	Time	0hr	4hr	8hr	12hr				Time	0hr	4hr	8hr	12hr
	Horizontal	51.389	43.041	37.5388	31.9732				Horizontal	4.69782	5.05457	4.8435	2.65202
	Vertical	48.611	56.959	62.4612	68.0268				Vertical	4.69782	5.05457	4.8435	2.65202
	No. of junctional rearrangements by neighbor cell exchanges
	Z1 (0μm depth)	5
	Z2 (5μm depth)	10
	Z3 (10μm depth)	16
	Z4 (15μm depth)	10
	Z5 (20μm depth)	3
	Z6 (25μm depth)	7
	Z7 (30μm depth)	5
	Total	56

## Sheet: Figure 1T
	Figure 1T. K14-cre;Rosa26mTmG/+ Anterior palate live imaging-Cell distance changes
	Changes of cell distance (µm) between two neighboring epithelial (Green) cells
Time	Green1	Green2	Green3	Green4	Green5	Green6	Green7	Green8	Green9	Green10	Green11	Green12	Green13	Green14	Green15	Green16	Green17	Green18	Green19	mean
0 min																		62.129		62.129
10 min																		63.032		63.032
20 min																		60.033		60.033
30 min																		55	56.921	55.9605
40 min																		60.075	55.66	57.8675
50 min																		59.841	48.847	54.344
1 hr																		62.817	51.865	57.341
1 hr 10 min					99.045													63.789	54.708	72.514
1 hr 20 min					98.046													72.533	51.865	74.148
1 hr 30 min					96.021													74.216	55.785	75.3407
1 hr 40 min	60.877				90.05					54.129								72.533	49.336	65.385
1 hr 50 min	65.276				92.005					62.968								70.093	49.769	68.0222
2 hr	62.394				97.252					69.642								78.588	49.336	71.4424
2 hr 10 min	55.785				99.126					65.192								75.69	43.081	67.7748
2 hr 20 min	64.031				101.02					64.846				61.033				75.69	50.329	69.4915
2 hr 30 min	61.685				98.005					63.561				59.008			41.485	79.831	49.336	64.7016
2 hr 40 min	56.321				93					69.354				63.032			48.083	80.062	43.382	64.7477
2 hr 50 min	61.4				97.021					68.154				63.008	45.222		45.607	76.655	44.011	62.6347
3 hr	64.195				99					62.769	57.428			63.071	47.76		44.922	75.71	48.466	62.5912
3 hr 10 min	66.91	74.33		38.079	97.129					69.857	58.052			58.138	46.098		51.788	79.246	44.011	62.1489
3 hr 20 min	61.522	75.802		39.446	99.045					68.154	58.694			59.304	44.643		62.586	79.831	45.651	63.1525
3 hr 30 min	61.205	71.344		39.962	95.258					70.328	54.332			60.299	44.385		58.464	80.604	37.121	61.2093
3 hr 40 min	58.078	68.425		38.588	106.212					71.694	52.469			59.034	43.738		68.68	79.246	47.424	63.0535
3 hr 50 min	59.008	72.014		35.228	106.532					69.462	54.231			69	41.593		80.281	76.158	40.249	63.9778
4 hr	57.079	69.354		36.62	116.709					72.09	51.245	42.202		75.007	39.319		72.035	81.492	42.544	62.9747
4 hr 10 min	60.033	70.007		29.698	111.611					66.31	54.452	44.721		74.027	45.277		64.327	78.848	41.629	61.745
4 hr 20 min	59.076	69.318		33.015	117.478					68.029	58.421	38.601		77	45.1		56.886	75.69	39.205	61.4849
4 hr 30 min	58.549	68.964		36.056	115.741					69.642	67.268	42.953		78.16	46.098		73.348	82.462	45	65.3534
4 hr 40 min	64.63	72.498		36.056	117.047					68.007	67.897	55.946		78.006	43.417		63.789	77.201	46.228	65.8935
4 hr 50 min	61.131	72.498		36.797	117.047					73.164	63.285	55.009		77.006	48.374		62.37	82.97	50.478	66.6774
5 hr	60.531	71.694		40.224	119.871					69.289	70.711	62.65		79	48.166		69.376	92.962	50	69.5395
5 hr 10 min	56.436	75.961		38.949	118.596					75.895	59.135	56.08		72.007	48.166		65.253	90.255	51.856	67.3824
5 hr 20 min	57.706	77.621		41.773	123.976					77.833	64.195	64.078		78.058	51.01	49.649	71.84	86.493	47.202	68.5718
5 hr 30 min	60.299	78.924		43.841	122.772					76.322	60.208	63.135		76	51	53.759	63.789	84.172	45.793	67.6934
5 hr 40 min	52.773	77.833		46.098	124.483					81.707	66.068	63.977		75	51	57.559	61.033	84.404	50.22	68.6273
5 hr 50 min	56.569	80.957		50.804	119.867	65.734				84.694	60.133	63.063		81.056	52.086	55.902	60.638	76.158	48.549	68.3007
6 hr	62.129	76.243		51.74	122.09	73.756				89.471	63.285	61.27		81.056	52.086	55.444	62.169	79.906	59.506	70.7251
6 hr 10 min	62.65	79.812		53.907	123.879	65.253				90.338	63.032	76.479		81	51.088	55.579	56.886	91.924	66.483	72.7364
6 hr 20 min	60.407	79.057		52.326	129.252	72.78				92.136	57	72.069		81.025	55.444	53.6	53.759	86.122	66.851	72.2734
6 hr 30 min	56.719	79.712		54.562	134.239	71.197				84.22	57.035	79.925		79	52.038	56.719	58.694	79.31	69.26	72.3307
6 hr 40 min	59.211	79.057		55.866	142.225	67.469				85.959	61.074	90.05		80.156	53.339	55.317	60.017	87.321	70.88	74.8529
6 hr 50 min	54.332	80.654		58.694	138.654	72.18			48.27	86.764	58.215	89.588		75.24	52.086	54.129	60.407	85.165	68.949	72.2218
7 hr	50.488	84.77	62.817	56.223	136.4	68.066			39.56	84.095	54.148	93.193		78.409	53.085	53.6	53.038	77.492	77.201	70.1616
7 hr 10 min	56.009	79.831	59.682	58.6	143.108	70.406			37.643	85	59.135	89.588		74.108	55.082	53.852	60.828	76.538	73.763	70.8233
7 hr 20 min	52.01	81.043	64.288	58.052	141.778	69.051			37.162	83.672	56.143	91.022		84.593	55.082	52.887	58.138	74.673	69.26	70.5534
7 hr 30 min	57.009	83.678	80.604	60.208	142.271	73.98			39	82.292	57.219	96.69		81.394	50.09	55.317	56.569	86.649	73.246	73.5135
7 hr 40 min	62.008	83.522	78.645	66.528	144.534	72.835		46.239	43.081	89.961	69.181			77.782	52.01	59.203	65.115	88.6	69.921	73.0728
7 hr 50 min	61.294	88.295	86.493	68.622	143.59	73.98	33.601	49.477	39.925	86.406	69.007			78.772	58.009	54.406	58.549	78.109	68.964	70.4411
8 hr	56.719	89.627	88.284	72.346	147.733	74.33	34.713	51.923	42.379	84.095	59.076			85.475	57	59.439	61.685	80.324	72.801	71.6441
8 hr 10 min	58.694	95.567	90.609	77.337	140.943	83.952	46.4	50.961	46.098	86.163	63.285			82.565	59.008	63.561	51.788	76.538	71.784	73.2502
8 hr 20 min	56.321	94.541	86.579	70.803	139.119	68.593	47.885	52.811	48.332	82.347	52.086			81.884	57.009	63.789	51.352	88.865	71.805	71.4189
8 hr 30 min	53.6	92.779	89.944	68.411	139.714	69.635	50.99	58.464	45.695	90.62	62.073			85.159	58	60.828	58.464	82.219	74.465	73.0035
8 hr 40 min	58.215	93.086	88.814	76.322	138.924	71.386	55.036	50.22	47.434	88.391	63.071			81.884	55.082	64.327	52.811	75.392	78.339	72.8667
8 hr 50 min	60.017	94.191	86.284	71.218	128.86	68.447	56.303	56.515	54.129	91.082	62.073			83.744	58.138	65.924	55.543	76.059	75.69	73.1892
9 hr	60.828	97.129	88.363	81.216		67.742	63.246	53.935	50.329	85.796	56.08			89.822	58.078	68.25	53.6	74.095	68.659	69.823
9 hr 10 min	59.076	92.195	87.573	69.656		73.824	58.523	52.469	55.362	88.6	60.208			87.932	56.143	62.65	54.781		78.772	69.1843
9 hr 20 min	57.035	92.049	85.376	73.817		65.376	56.613	57.07	57.009	86.006	60.008			88.074	65.008	66.491	55.902		72.801	69.2423
9 hr 30 min	60.133	98.184	91.788	73.6		83.487	64.846	55.109	56.754	94.921	61.131			90.028	66.008	76.792	59.54		77.162	73.9655
9 hr 40 min	68.007	96.255	92.779	79.057		80.753	63.891	53.759	59.481	90.758	61.131			86.649	71.113	80.895	60.374		75.69	74.7061
9 hr 50 min	67	100.245	89.359	80.709		78.409	63.6	57.271	53.31	92.655	66.008			91.214	72.173	85	67.082		77.13	76.0777
10 hr	75.24	97.417	91.924	74.887		75.664	60.729	55.444	56.294	98.351	61.131		57.079	91.214	70.114	86.145	64.078		75.928	74.4774
10 hr 10 min	74.108	96.13	94.366			78.262	62.298	62.008	53.367	92.347	72.062		59.304	96.54	73.553	85.988	63.063		78.447	76.1229
10 hr 20 min	70.064	99.323	96.876			77.878	62.936	63.198	56.515	97.417	65.069		53.085	94.372	73.335	101.119	63.977		74.33	76.6329
10 hr 30 min	70	100.125	92.542			75.954	59.481	67	56.886	96.135	66.03		62.394	97.745	69.871	86.701	66.641		74.953	76.1639
10 hr 40 min	72.028	97.329	95.189			85.51	75.584	66.121	51.196	93.92	65.069		66.272	97.015	67.602	88.284	62.769		81.216	77.6736
10 hr 50 min	73.027	93.343	102.259			83.024	70.88	68.029	54.745	96.799	65.192		71.847	96.317	70.349	96.026	60.828		83.952	79.1078
11 hr	73.027	95.258	97.417			84.853	76.655	64	57.428	101.951	59.304		68.066	103.407	68.007	89.677	62.169		77.13	78.5566
11 hr 10 min	75.802	93.434	91.198			92.396	64.56	64.07	58.694	104.924	54.818		70.406	99.69	69.065	92.763	65.391		85.51	78.8481
11 hr 20 min	80.411	104.48	87.144			87.298	73.082	64.008	60.299	106.405	62.65		66.491	97.745	73.062	77.782	64.413		90.255	79.7017
11 hr 30 min	81.253		87.052			84.012	77.162	65.031	63.506	98.433	66.03		67.912	100.225	76.164	80.623	65		74.953	77.6683
11 hr 40 min	78		90.05			84.404	83.678	71.113	64.498	102.318	71.701		69.857	96.54	76	101.607	61.327		86.493	81.2561
11 hr 50 min	71		91.351			85.51	84.481	69.065	73.11	105.081	61.522		67.052	92.418	74.027	98.615	64.846			79.8522
12 hr	68.184		89.14			92.574	77.201	68.593	74.027	100.901	65.62		71.063	93.557	74.007	116.108	59.506			80.8062
	Changes(µm) of cell distance between two neighboring mesenchymal (Red) cells
	Red1	Red2	Red3	Red4	Red5	Red6	Red7	Red8	Red9	Red10	Red11	Red12	Red13	Red14	Red15	Red16	mean
Time
0 min																53.151	53.151
10 min																53.085	53.085
20 min															51.196	50.04	50.618
30 min															56.719	46.69	51.7045
40 min															50.99	45.177	48.0835
50 min											67.082		45.398		57.723	38.21	52.1032
1 hr											61.814		43.186	50.636	55.902	46.39	51.5856
1 hr 10 min	36.346	31.623							56.886		61.814		37	57.871	58.856	41.976	47.7965
1 hr 20 min	37.483	34.928					57.009		59.54	50.16	60.828	56.886	30.594	52.173	50.488	41.437	48.3205
1 hr 30 min	36.401	30.529					56	46.011	60.531	45.177	60.017	54.745	31.321	58.249	50.448	40.112	47.4618
1 hr 40 min	36.401	31.623					51.088	56.009	55.326	46.53	61.188	51.157	31.575	59.908	46.53	40	47.2779
1 hr 50 min	31.906	29.155					53.009	47.096	55.317	48.166	51.788	53.46	37.855	56.754	39.115	36.014	44.9696
2 hr	37.696	33.422					51.088	48.166	55.731	49.092	51.624	57.706	36.878	53.852		37.014	46.5699
2 hr 10 min	38.471	29.411					51	42	54.571	45.1	51.352	51.01	35.511	50.695		36.014	44.1032
2 hr 20 min	34.54	23.854					55	43.012	57.489	40.2	55.036	52.154	42.19	53.6		36.497	44.8702
2 hr 30 min	33.615	30.364					46.043	41.049	53.16	39.051	53	52.612	38.639	55.082		36.222	43.5306
2 hr 40 min	38.079	32.388					55.036	39.319	61.131	41.11	55.009	53.085	40.025	55.109		37	46.1174
2 hr 50 min	34.438	29.833					47.011	41.049	56.045	41.195	54.009	49.163	34.176	54.406			44.1325
3 hr	34.205	32.14					42.107	40.112	56.754	39.459	56.223	52.01	35.903	41.773			43.0686
3 hr 10 min	34.176	33.136					42.19	37.054	59.228	37.855	52.01	52	34.176	51.264			43.3089
3 hr 20 min	33.526	28.46					41.049	37	58.464	44.721	53.759	53.151	33.956	46.84			43.0926
3 hr 30 min	30.017	28.792					39.115	42.012	54.424	35.355	56.08	49.163	33.377	56.08			42.4415
3 hr 40 min	35.44	32.062					39.205	40.2	53.759	37.855	52.24	50.249	35.355	47.802			42.4167
3 hr 50 min	34.176	36.401					44.181	40.2	53.451	37.656	54.148	52.01	34.205	60.44			44.6868
4 hr	27.313	37.656					47.17	35.014	52.811	46.39	57.315	54.148	32.985	58.241			44.9043
4 hr 10 min	34.785	32.016					41.049	33.136	54.708	43.29	59.211	45.398	33.541	55.543			43.2677
4 hr 20 min	33.242	36.056					41.11	34.234	55.082	45.398	52.086	46.53	34.205	56.089			43.4032
4 hr 30 min	34.525	31.78					43.012	38.118	48.765	46.098	58.034	51.039	28.862	54.918			43.5151
4 hr 40 min		28.46					41.049	34.132	48.332	39.623	49.366	45.177	30.806	58.856			41.7557
4 hr 50 min		28.862					44.102	36.222	53.488	38.079	56.223	44.011	31.145	57.489			43.2912
5 hr		24.413					38.053	33.136	46.819	36.249	57.14	45.177	34.366	55.785			41.2376
5 hr 10 min		33.615					48.01	32.016	55.154	30.871	56.143	44.045	29.614	52.887			42.4839
5 hr 20 min		33.121					47.17	33.242	52.924	34.015	53.085	46.043	32.985	55.317			43.1002
5 hr 30 min		32.45						31.064	51.662	27.731	55.082	46.043	38.639	59.034			42.7131
5 hr 40 min								38.053	54.406	31.78	54.332	50.359	40.2	57.489			46.6599
5 hr 50 min								35.228	48.508	40.025	57.14	52.24	37.108	54.406			46.3793
6 hr									51.546	33.956	52.086	46.011	36.346	51.42			45.2275
6 hr 10 min									49.041	39.56	59.304	44.283	36.878	53.451			47.0862
6 hr 20 min									47.127	31.623	52.086	45.1	36.125	50.922			43.8305
6 hr 30 min									45.891	34.205	59.135	43.012	36.125	57.723			46.0152
6 hr 40 min									43.738	32.894	58.215	47.011	32.14	54.342			44.7233
6 hr 50 min									48.662	34.176	56.321	49.366	33.734	52.887			45.8577
7 hr									51.662	35.847	55.082	48.166	31.257	59.481			46.9158
7 hr 10 min									55.082	35.468	54	50.359	36.346	56.921			48.0293
7 hr 20 min									47.802	31.623	50.04	47.381	36.497	53.141			44.414
7 hr 30 min									51.788	32.894	52	48.26	35.057	57.28			46.2132
7 hr 40 min									53.935	27.313	53.085	49.497	38.013	56.515			46.393
7 hr 50 min									48.703	33.121	50	44.283	41.049	51.923			44.8465
8 hr					48.26	76.007			48.703	32.28	47.381	47.096	37.014	55.027			48.971
8 hr 10 min					55.082	61			50	30.463	52.154	50.09	37.014	55.946			48.9686
8 hr 20 min					44.045	66.008			42.72	35.903	54.148	45.277	32.016	60.539			47.582
8 hr 30 min				61.074	48.094	61.033			53.451	34.366	55.227	51.478	33.015	55.027			50.3072
8 hr 40 min				57.14	51.245	57.009			53.141	34	54.148	49.041	33.061	60.745			49.9478
8 hr 50 min			48.042	67.365	44	59.034			48.104	27.313	55.145	46.174	35.057	57.871			48.8105
9 hr			52.154	66.121	47.011	58.215			47.434	27.731	58.549	45.011	33.015	51.865			48.7106
9 hr 10 min			51.039	58.31	53.009	61.205			57.567	33.956	54.332	45.177	36.014	57.245			50.7854
9 hr 20 min			50.16	56.009	48.094	58.078			50.448	32.249	53.151	48.042	32.016	51.264			47.9511
9 hr 30 min			50.04	56.719	48	51			47.074	32.558	48.374	50.01	39.051	53.759			47.6585
9 hr 40 min			46.53	57.315	49.041	51.01			48.836	33.061	49.649	47.011	32.016	55.362			46.9831
9 hr 50 min			47.011	57.14	52.086	44.011			51.42	37.014	46.174	45.011	31.016	55.027			46.591
10 hr			44.407	56.436	55.009	49.01			49.649	31.016	45.277	41	29.275	51.546			45.2625
10 hr 10 min			47.265	52.469	56.009	55.009			50.448	38.053	43.046	44.553	31.145	52.498			47.0495
10 hr 20 min			46.011	53.6	55.326	51.01			49.092	45.277	37.014	44.283	34.059	54.818			47.049
10 hr 30 min			41.012	54.231	53.235	46.011			46.39	36.878	38.053	44.283	33.015	56.515			44.9623
10 hr 40 min			42.107	55.902	59.211	53.009			43.012	39.205	44.102	53.235	33.136	50.22			47.3139
10 hr 50 min			37.216	55.317	55.444	58.31			45.011	47.381	50.249	47.676	32.249	56.515			48.5368
11 hr			43.29	45.277	53.151	52.038			46.043	41.304	47.265	42.579		56.886			47.537
11 hr 10 min			40.05	48.166	50.04	53			47.096	38.21	47.265	34.713		55.902			46.0491
11 hr 20 min			39	40	58.078	54.009			45.044	39.115	43.186			51.788			46.2775
11 hr 30 min			36.346		53.009	48			45.122	44.553				56.719			47.2915
11 hr 40 min			40.447		52.086	49.163			44.147	47.043				55.785			48.1118
11 hr 50 min			45.88		59.076	53.339			44.721	42				51.478			49.4157
12 hr			45.706		49.092	52.469			43.417	42.579				47.297			46.76

## Sheet: Figure 2G
	Figure 2G. Tgfβ3-cre+/-; Myh9lox/lox E15.5 palate fusion score
		Average fusion score						Average fusion score
		Tgfβ3-cre+/-						Tgfβ3-cre+/-
		Embryo1	Embryo2	Embryo3				mean	std deviation	SEM
	Anterior (average fusion score from 100 sections)	4.47	4.25	3.94			Anterior	4.22	0.266271	0.153731
	Middle (average fusion score from 100 sections)	4.04	4.25	3.55			Middle	3.94667	0.359212	0.207391
	Posterior (average fusion score from 100 sections)	4.3	4.67	4.62			Posterior	4.53	0.200749	0.115902
		Tgfβ3-cre+/-; Myh9lox/lox						Tgfβ3-cre+/-; Myh9lox/lox
		Embryo1	Embryo2	Embryo3	Embryo4			mean	std deviation	SEM
	Anterior (average fusion score from 100 sections)	1.5	1.91	3.09	3.45		Anterior	2.16667	0.82549	0.412745
	Middle (average fusion score from 100 sections)	1.5	1.97	2.46	3.64		Middle	1.97667	0.480035	0.240017
	Posterior (average fusion score from 100 sections)	4.14	4.13	4.28	4.28		Posterior	4.18333	0.083865	0.0419325

## Sheet: Figure 3C
	Figure 3C. Raw data and analysis: Myl9 siRNA palate explant fusion score
		Average fusion score
		Scrambled RNA	Myl9 siRNA
	Explant1	3	1
	Explant2	4	1.36364
	Explant3	4	2.72727
	Explant4	4	4
	Explant5	5
	Explant6	5
		Average fusion score
		Scrambled RNA	Myl9 siRNA
	mean	4.37755	2.25532
	std deviation	0.710964	1.25919
	SEM	0.29019	0.629597
			2.27273
			1.37069
			4
			0.685344

## Sheet: Figure 3D
	Figure 3D. Myl9 mRNA expression in Myl9 siRNA palate
		Myl9 Expression relative to GAPDH and normalized to average Scrambled RNA
		Scrambled RNA	Myl9 siRNA
	Explant1	1.1	0.4
	Explant2	1.1	0.9
	Explant3	0.9	0.4
	mean	1.03333	0.566667
	std deviation	0.11547	0.288675
	SEM	0.0666667	0.166667

## Sheet: Figure 3H
	Figure 3H. Y27632 palate explant culture fusion score
		Average fusion score
		DMSO	Y27632
	Explant1	3	1
	Explant2	4	1
	Explant3	4.125	1
	Explant4		1
	Explant5		2
	Explant6		3
		Average fusion score
		DMSO	Y27632
	mean	3.8	1.41176
	std deviation	0.523148	0.629928
	SEM	0.30204	0.257114

## Sheet: Figure 3L
	Figure 3L. ML-7 palate explant culture fusion score
		Average fusion score
		Control	50µM ML-7
	Explant1	3.66667	1.58462
	Explant2	4.72	2.15909
	Explant3	4.04348	1.5339
	Explant4	4.61538	2.00752
	mean	4.26138	1.82128
	std deviation	0.495586	0.309515
	SEM	0.247793	0.154758

## Sheet: Figure 4O
	Figure 4O. K14-cre;Rosa26mTmG/+ Anterior palate live imaging with 10μM Y27632
	Cell No.	Displacement angles(º) of epithelial (Green) cells in Y27632-treated palate
	1	223.6
	2	244.9
	3	218.2
	4	50.2
	5	221.8
	6	35.1
	7	61.4
	8	23.1
	9	68.5
	10	253.6
	11	285
	12	210.8
	13	189.47
	14	187.84
	15	34.8
	16	148
	17	63.6
	18	95.9
	19	106
	20	80.9
	21	116
	22	112
	23	95.5
	24	106

## Sheet: Figure 6L
	Figure 6L. Percentage of caspase-3 positive cells in rosettes and non-rosettes from total caspase-3 positive cells
	Percentage of Caspase-3 positive cells
		Rosettes	Non-Rosettes
	Embryo1	65.3846	34.6154
	Embryo2	27.4194	72.5807
	Embryo3	75.6757	24.3243
	Embryo4	69.2308	30.7692
	Embryo5	59.0909	40.9091
	Embryo6	32.6923	67.3077
	maximum	75.6757	72.5807
	Q1 (Quartile 1)	68.9567	55.1714
	median	62.2378	37.7622
	mean	54.9156	45.0844
	Q2 (Quartile 2)	44.8286	31.0433
	minimum	27.4194	24.3243

[truncated: 7 more sheets: Figure 6P, S2 Figure L, S2 Figure M, S2 Figure P, S2 Figure S, S3 Figure B, S3 Figure C]
